# Supplementary material for: An Insulin-like Growth Factor-1 Conjugated Bombyx mori Silk Fibroin Film for Diabetic Wound Healing: Fabrication, Physicochemical Property Characterization, and Dosage Optimization In Vitro and In Vivo
Source: Pharmaceutics. 2021 Sep 13;13(9):1459. doi: 10.3390/pharmaceutics13091459 (PMC8468198; doi:10.3390/pharmaceutics13091459)
Supplement: Supplementary file 1 [file pharmaceutics-13-01459-s001.zip]

Archive with 1 entries (1 files):
- pharmaceutics-1328706-supplementary.pdf
